# Supplementary material for: Cell detoxification of secondary metabolites by P4-ATPase-mediated vesicle transport
Source: eLife. 2023 Jul 4;12:e79179. doi: 10.7554/eLife.79179 (PMC10322151; doi:10.7554/eLife.79179)
Supplement: Figure 4—figure supplement 1—source data 2. — Uncropped western blot is to demonstrate K264 in N terminus is responsible for the ubiquitination of BN258-268 (K264A)::mRFP. Hyphae were incubated with anti-mRFP affinity beads 4FF. IP materials (anti-mRFP) were subjected to immunoblot with anti-Ub (ubiquitin) and anti-mRFP antibodies. The total extracts (input) were detected by immunoblot with anti-mRFP antibody. +: CsA (20 μg/ml), -: DMSO. File for the primary data corresponding to Figure 4—figure supplement 1G. [file elife-79179-fig4-figsupp1-data2.zip]

Archive with 4 entries (4 files):
- Original image-Anti-mRFP-input.jpg
- Original image-anti-Ub.jpg
- Ubiquitination detection.pptx
- Original image-Anti-mRFP-IP.jpg
