# Supplementary material for: Cell detoxification of secondary metabolites by P4-ATPase-mediated vesicle transport
Source: eLife. 2023 Jul 4;12:e79179. doi: 10.7554/eLife.79179 (PMC10322151; doi:10.7554/eLife.79179)
Supplement: Figure 5—figure supplement 1—source data 2. — File for the primary data corresponding to Figure 5—figure supplement 1A, C and E . [file elife-79179-fig5-figsupp1-data2.zip]

Archive with 3 entries (3 files):
- Original image-Southern blot.jpg
- Validation of transgenic BbCRPA plants.pptx
- Original image-PCR validation of transgenic plants.jpg
